# Supplementary material for: Human Platelet Lysate Induces Antiviral Responses against Parechovirus A3
Source: Viruses. 2022 Jul 8;14(7):1499. doi: 10.3390/v14071499 (PMC9316291; doi:10.3390/v14071499)
Supplement: Supplementary file 1 [file viruses-14-01499-s001.zip]

Archive with 1 entries (1 files):
- viruses-1646252-supplementary.pdf
